# Supplementary material for: scBridge embraces cell heterogeneity in single-cell RNA-seq and ATAC-seq data integration
Source: Nat Commun. 2023 Sep 28;14:6045. doi: 10.1038/s41467-023-41795-5 (PMC10539354; doi:10.1038/s41467-023-41795-5)
Supplement: Supplementary file 4 — Source Data [file 41467_2023_41795_MOESM4_ESM.xlsx]

## Sheet: Figure 2b
Figure 2b
	Accuracy	F1 Score	Silhouette (Type)	Silhouette (Omic)	Silhouette (F1)
scBridge	0.71624	0.41088	0.41834	0.0016	0.58594
scJoint	0.65994	0.22346	0.22686	0.00082	0.55068
Seurat	0.5624	0.207	-0.031	0.007	0.4903
Portal	0.6218	0.31482	-0.00246	0.00276	0.49888
Harmony	0.44298	0.25016	-0.12092	0.01894	0.4636
GLUE	0.56906	0.19172	0.0816	0.00388	0.51852
Conos	0.45966	0.25264	-0.05662	0.00312	0.4847

## Sheet: Figure 2c
Figure 2c
Iteration	Remainning Cell	Selected Cell	Accuracy	Selected Accuracy
0	7236	1898	0.6011	0.9089
1	5895	3239	0.6362	0.8984
2	4905	4229	0.6718	0.8773
3	4052	5082	0.6774	0.8577
4	3459	5675	0.6956	0.8455
5	2915	6219	0.6945	0.8291
6	2519	6615	0.7048	0.8193
7	2149	6985	0.7097	0.8084
8	1850	7284	0.7081	0.7972
9	1616	7518	0.7091	0.7896
10	1373	7761	0.7156	0.7825
11	1214	7920	0.7159	0.7763
12	1042	8092	0.7143	0.769
13	914	8220	0.7168	0.7634
14	812	8322	0.718	0.7587
15	701	8433	0.7209	0.7537

## Sheet: Figure 2g
Figure 2g		SNARE-seq								SHARE-seq								10X Multiome
	Downsample Rate	0		0.25		0.5		0.75		0		0.25		0.5		0.75		0		0.25		0.5		0.75
Method		Accuracy	F1-Acc	Accuracy	F1-Acc	Accuracy	F1-Acc	Accuracy	F1-Acc	Accuracy	F1-Acc	Accuracy	F1-Acc	Accuracy	F1-Acc	Accuracy	F1-Acc	Accuracy	F1-Acc	Accuracy	F1-Acc	Accuracy	F1-Acc	Accuracy	F1-Acc
scJoint	Run 1	0.6616	0.2287	0.651	0.2195	0.6414	0.1762	0.6075	0.1248	0.797	0.363	0.8041	0.3715	0.791	0.3909	0.7752	0.3038	0.8403	0.7353	0.8411	0.6889	0.8252	0.6805	0.815	0.5703
	Run 2	0.6638	0.2367	0.6626	0.2599	0.6489	0.2179	0.6097	0.1911	0.8074	0.3685	0.8065	0.3763	0.7914	0.3463	0.776	0.3276	0.8109	0.7191	0.84	0.7154	0.7973	0.6793	0.8204	0.6221
	Run 3	0.66	0.2212	0.6546	0.1901	0.6418	0.1726	0.6105	0.1338	0.8132	0.3826	0.7986	0.3722	0.7833	0.3467	0.785	0.3133	0.8393	0.7481	0.7812	0.3426	0.8311	0.6452	0.8247	0.6332
	Run 4	0.6524	0.2059	0.6446	0.1871	0.6406	0.1675	0.6032	0.1683	0.8139	0.3659	0.8058	0.3898	0.789	0.338	0.7794	0.3164	0.8373	0.7254	0.8328	0.6937	0.826	0.6641	0.813	0.5851
	Run 5	0.6619	0.2248	0.655	0.1934	0.6428	0.1695	0.6151	0.1413	0.7904	0.3542	0.7999	0.4021	0.7835	0.3773	0.7793	0.303	0.8423	0.7331	0.846	0.7269	0.8363	0.678	0.8256	0.5572
	Mean	0.65994	0.22346	0.65356	0.21	0.6431	0.18074	0.6092	0.15186	0.80438	0.36684	0.80298	0.38238	0.78764	0.35984	0.77898	0.31282	0.83402	0.7322	0.82822	0.6335	0.82318	0.66942	0.81974	0.59358
Seurat	Run 1	0.5624	0.207	0.5672	0.2005	0.5667	0.2019	0.5244	0.1964	0.6616	0.2135	0.6578	0.2013	0.6655	0.1999	0.6271	0.1835	0.7336	0.437	0.7323	0.438	0.728	0.4329	0.7246	0.4421
	Run 2	0.5624	0.207	0.5663	0.1978	0.5507	0.2257	0.5206	0.1536	0.6616	0.2135	0.6693	0.2077	0.6651	0.1841	0.641	0.1572	0.7336	0.437	0.7321	0.4371	0.7308	0.4411	0.722	0.4077
	Run 3	0.5624	0.207	0.5616	0.2021	0.5396	0.205	0.5277	0.178	0.6616	0.2135	0.6702	0.1996	0.6636	0.1823	0.6523	0.1786	0.7336	0.437	0.7317	0.4494	0.7256	0.4311	0.7181	0.4399
	Run 4	0.5624	0.207	0.5751	0.2208	0.5524	0.1959	0.5159	0.1761	0.6616	0.2135	0.6557	0.2062	0.662	0.1802	0.6428	0.1616	0.7336	0.437	0.733	0.4603	0.7256	0.4606	0.7165	0.4497
	Run 5	0.5624	0.207	0.554	0.1856	0.549	0.2038	0.5407	0.2435	0.6616	0.2135	0.6558	0.1909	0.6544	0.1919	0.6362	0.1706	0.7336	0.437	0.7343	0.4558	0.728	0.4644	0.7182	0.4419
	Mean	0.5624	0.207	0.56484	0.20136	0.55168	0.20646	0.52586	0.18952	0.6616	0.2135	0.66176	0.20114	0.66212	0.18768	0.63988	0.1703	0.7336	0.437	0.73268	0.44812	0.7276	0.44602	0.71988	0.43626
scBridge	Run 1	0.7195	0.4226	0.7041	0.3978	0.6897	0.4155	0.6171	0.2695	0.8077	0.4064	0.8127	0.374	0.8104	0.3721	0.8146	0.3399	0.8573	0.7755	0.8498	0.7635	0.8481	0.7838	0.8358	0.7706
	Run 2	0.7189	0.4363	0.7043	0.4186	0.6711	0.3511	0.6117	0.2875	0.8115	0.4157	0.8136	0.4037	0.8162	0.3813	0.7976	0.3213	0.8535	0.7765	0.8593	0.7706	0.8632	0.7611	0.8539	0.7673
	Run 3	0.7102	0.4067	0.7035	0.396	0.6928	0.4353	0.648	0.3253	0.8107	0.4198	0.8136	0.4086	0.8118	0.3811	0.8122	0.3004	0.8577	0.786	0.8627	0.7579	0.8572	0.7667	0.8533	0.7678
	Run 4	0.7203	0.3911	0.7124	0.3922	0.7016	0.3765	0.6395	0.2664	0.8068	0.4089	0.8032	0.4001	0.8031	0.3828	0.7928	0.344	0.8624	0.7742	0.8585	0.7659	0.8536	0.7749	0.8562	0.7733
	Run 5	0.7123	0.3977	0.7153	0.4378	0.6838	0.378	0.6003	0.2822	0.809	0.3981	0.8166	0.389	0.8145	0.3819	0.7994	0.3563	0.828	0.7553	0.8511	0.7704	0.849	0.7781	0.8472	0.7748
	Mean	0.71624	0.41088	0.70792	0.40848	0.6878	0.39128	0.62332	0.28618	0.80914	0.40978	0.81194	0.39508	0.8112	0.37984	0.80332	0.33238	0.85178	0.7735	0.85628	0.76566	0.85422	0.77292	0.84928	0.77076
Conos	Run 1	0.4596	0.2525	0.4444	0.2774	0.4445	0.2781	0.4627	0.2786	0.3899	0.049	0.3556	0.0489	0.3879	0.0805	0.4268	0.0787	0.4052	0.3601	0.3976	0.3557	0.4099	0.3766	0.4354	0.3727
	Run 2	0.4597	0.2527	0.4652	0.2709	0.4601	0.3203	0.4631	0.2599	0.3898	0.049	0.5362	0.0988	0.5262	0.1341	0.4856	0.1166	0.4051	0.3599	0.4071	0.3692	0.5634	0.4438	0.6619	0.4613
	Run 3	0.4597	0.2527	0.4761	0.2683	0.4658	0.3221	0.4268	0.2315	0.3897	0.049	0.3711	0.0483	0.5277	0.0944	0.5555	0.1302	0.4051	0.3599	0.4155	0.3694	0.4788	0.3737	0.4678	0.3907
	Run 4	0.4596	0.2526	0.3819	0.2658	0.383	0.2295	0.4531	0.261	0.3898	0.049	0.5296	0.0986	0.5279	0.0972	0.5421	0.1016	0.4053	0.3601	0.3861	0.3565	0.5625	0.4188	0.5036	0.3957
	Run 5	0.4597	0.2527	0.4476	0.2638	0.4666	0.3326	0.4182	0.2223	0.3899	0.049	0.4713	0.1012	0.5336	0.0908	0.4496	0.0801	0.4052	0.3601	0.3991	0.3587	0.414	0.3539	0.4865	0.3061
	Mean	0.45966	0.25264	0.44304	0.26924	0.444	0.29652	0.44478	0.25066	0.38982	0.049	0.45276	0.07916	0.50066	0.0994	0.49192	0.10144	0.40518	0.36002	0.40108	0.3619	0.48572	0.39336	0.51104	0.3853
GLUE	Run 1	0.5302	0.1176	0.6226	0.2704	0.6387	0.2511	0.5783	0.1773	0.4587	0.1049	0.3384	0.0294	0.317	0.0328	0.3063	0.0676	0.8416	0.5007	0.8394	0.5364	0.8411	0.5464	0.8279	0.5365
	Run 2	0.5452	0.1342	0.6613	0.2283	0.6753	0.2918	0.5587	0.2217	0.4807	0.0699	0.5925	0.2251	0.4722	0.1335	0.5366	0.0957	0.8386	0.5441	0.8331	0.5272	0.8253	0.4819	0.8255	0.4856
	Run 3	0.5145	0.1786	0.6564	0.3052	0.6636	0.2967	0.5935	0.2304	0.6103	0.2029	0.2414	0.031	0.3082	0.029	0.1872	0.0155	0.8391	0.5224	0.832	0.564	0.8349	0.5247	0.8318	0.5176
	Run 4	0.6341	0.2252	0.6259	0.2754	0.6376	0.2748	0.5914	0.2446	0.5147	0.114	0.3119	0.0644	0.2694	0.0288	0.4634	0.1197	0.8428	0.5372	0.843	0.4631	0.8355	0.5611	0.8428	0.5606
	Run 5	0.6213	0.303	0.5729	0.2255	0.6593	0.259	0.6387	0.2913	0.3161	0.0722	0.5611	0.0877	0.2472	0.0284	0.3781	0.0475	0.84	0.5168	0.841	0.5568	0.8241	0.529	0.836	0.5449
	Mean	0.56906	0.19172	0.62782	0.26096	0.6549	0.27468	0.59212	0.23306	0.4761	0.11278	0.40906	0.08752	0.3228	0.0505	0.37432	0.0692	0.84042	0.52424	0.8377	0.5295	0.83218	0.52862	0.8328	0.52904

## Sheet: Figure 3b
Figure 3b
Method		Silhouette (Type)	Silhouette (Omic)
scBridge	Run 1	0.6275	0.0287
	Run 2	0.6737	0.0514
	Run 3	0.6123	0.0214
	Run 4	0.6266	0.0171
	Run 5	0.6134	0.022
	Mean	0.6307	0.02812
scJoint	Run 1	0.6196	0.0351
	Run 2	0.5678	0.0462
	Run 3	0.4695	0.027
	Run 4	0.5743	0.0361
	Run 5	0.5914	0.0396
	Mean	0.56452	0.0368
Seurat	Run 1	0.163	0.048
	Run 2	0.163	0.048
	Run 3	0.163	0.048
	Run 4	0.163	0.048
	Run 5	0.163	0.048
	Mean	0.163	0.048
Portal	Run 1	0.1837	0.0328
	Run 2	0.1821	0.0561
	Run 3	0.0786	0.0612
	Run 4	0.1067	0.0402
	Run 5	0.1656	0.0398
	Mean	0.14334	0.04602
Harmony	Run 1	0.3257	0.0533
	Run 2	0.3398	0.0563
	Run 3	0.34	0.0575
	Run 4	0.3411	0.0562
	Run 5	0.3172	0.0589
	Mean	0.33276	0.05644
GLUE	Run 1	0.2774	0.0225
	Run 2	0.2699	0.0217
	Run 3	0.2432	0.0193
	Run 4	0.2428	0.0238
	Run 5	0.1638	0.0264
	Mean	0.23942	0.02274
Conos	Run 1	0.084	0.0128
	Run 2	0.0435	0.012
	Run 3	-0.0341	0.0646
	Run 4	0.003	0.0221
	Run 5	0.0019	0.0214
	Mean	0.01966	0.02658

## Sheet: Figure 3c
Figure 3c
	Running Time (logged seconds)					Memory (MBs)
Cell Number	5000	10000	20000	40000	80000	5000	10000	20000	40000	80000
Seurat	55	105	258	672	1840	1986	2943	4774	6800	12100
Conos	53	93	178	426	810	2230	3883	6032	7201	14240
Harmony	8	16	32	70	170	273	542	1080	2156	4308
scJoint	31	75	157	369	804	454	468	468	494	494
GLUE	1831	1896	1583	1966	2091	937	937	937	937	937
Portal	18	15	32	32	32	1092	1132	1156	1244	1492
scBridge	11	35	89	190	382	486	486	486	486	486

## Sheet: Figure 5c
Figure 5c
		RNA Dropout 0.75		RNA Dropout 0.5		RNA Dropout 0.25		Standard		ATAC Dropout 0.25		ATAC Dropout 0.5		ATAC Dropout 0.75
		F1-Acc	F1-Sil	F1-Acc	F1-Sil	F1-Acc	F1-Sil	F1-Acc	F1-Sil	F1-Acc	F1-Sil	F1-Acc	F1-Sil	F1-Acc	F1-Sil
scJoint	Run 1	0.1971	0.5146	0.2938	0.5395	0.3165	0.5513	0.3218	0.5503	0.3076	0.546	0.2214	0.5208	0.0272	0.4283
	Run 2	0.2589	0.5134	0.273	0.5285	0.3286	0.5421	0.3184	0.5488	0.3135	0.5458	0.2696	0.5209	0.108	0.462
	Run 3	0.2308	0.5187	0.3186	0.5459	0.322	0.5512	0.3742	0.55	0.3009	0.5421	0.3284	0.5201	0.1303	0.4447
	Run 4	0.2762	0.5269	0.3067	0.5423	0.311	0.5564	0.3226	0.5553	0.2842	0.5497	0.2789	0.5167	0.031	0.4148
	Run 5	0.2608	0.5209	0.3188	0.5498	0.314	0.5508	0.3239	0.5542	0.338	0.5494	0.1937	0.4891	0.0169	0.4187
	Mean	0.24476	0.5189	0.30218	0.5412	0.31842	0.55036	0.33218	0.55172	0.30884	0.5466	0.2584	0.51352	0.06268	0.4337
Seurat	Run 1	0.3651	0.5186	0.452	0.5221	0.4337	0.5211	0.3926	0.5149	0.2839	0.5122	0.246	0.5052	0.1784	0.4888
	Run 2	0.3286	0.5134	0.3676	0.522	0.3577	0.5222	0.3926	0.5149	0.3261	0.5127	0.2132	0.5065	0.1211	0.4856
	Run 3	0.3633	0.5205	0.4248	0.5211	0.4123	0.5211	0.3926	0.5149	0.3656	0.517	0.2859	0.5059	0.1528	0.4857
	Run 4	0.3867	0.5151	0.371	0.5234	0.3965	0.5258	0.3926	0.5149	0.3119	0.5153	0.2446	0.5106	0.1493	0.4852
	Run 5	0.3451	0.5133	0.3788	0.5193	0.3984	0.5233	0.3926	0.5149	0.3004	0.516	0.3203	0.5088	0.1588	0.4869
	Mean	0.35776	0.51618	0.39884	0.52158	0.39972	0.5227	0.3926	0.5149	0.31758	0.51464	0.262	0.5074	0.15208	0.48644
scBridge	Run 1	0.5897	0.5546	0.6053	0.5505	0.6161	0.5578	0.6089	0.565	0.5736	0.5423	0.5267	0.5418	0.4179	0.5337
	Run 2	0.5629	0.558	0.5992	0.5575	0.628	0.5598	0.6172	0.566	0.5581	0.5531	0.5314	0.5461	0.416	0.5323
	Run 3	0.607	0.5575	0.6149	0.5579	0.6046	0.554	0.605	0.5581	0.5857	0.5559	0.5397	0.5516	0.3544	0.5347
	Run 4	0.611	0.5625	0.645	0.5641	0.632	0.5659	0.6265	0.5679	0.591	0.5603	0.5476	0.5518	0.4186	0.5232
	Run 5	0.5794	0.5663	0.6218	0.5531	0.6242	0.5467	0.6103	0.559	0.5949	0.5538	0.5211	0.5388	0.4042	0.5272
	Mean	0.59	0.55978	0.61724	0.55662	0.62098	0.55684	0.61358	0.5632	0.58066	0.55308	0.5333	0.54602	0.40222	0.53022
Harmony	Run 1	0.5796	0.4864	0.5945	0.4862	0.5788	0.4931	0.5584	0.4885	0.5017	0.4907	0.5007	0.4936	0.3576	0.4931
	Run 2	0.4456	0.4962	0.5718	0.4809	0.5836	0.4918	0.5584	0.4829	0.5018	0.4837	0.4344	0.4816	0.3852	0.484
	Run 3	0.5936	0.4906	0.6146	0.4853	0.6042	0.4834	0.5584	0.4865	0.5084	0.4893	0.3173	0.4865	0.385	0.4854
	Run 4	0.5772	0.4904	0.5598	0.4912	0.5913	0.4876	0.5584	0.4829	0.474	0.489	0.4966	0.4916	0.3652	0.4928
	Run 5	0.6019	0.4941	0.6012	0.4923	0.5784	0.4942	0.5584	0.4865	0.5111	0.4899	0.5037	0.4866	0.3846	0.4903
	Mean	0.55958	0.49154	0.58838	0.48718	0.58726	0.49002	0.5584	0.48546	0.4994	0.48852	0.45054	0.48798	0.37552	0.48912
Conos	Run 1	0.2118	0.4723	0.2517	0.4805	0.3045	0.4928	0.3038	0.487	0.3323	0.4745	0.2936	0.4729	0.2106	0.4789
	Run 2	0.1829	0.4679	0.2458	0.466	0.2888	0.4907	0.3038	0.4903	0.3803	0.482	0.2611	0.4664	0.2206	0.4826
	Run 3	0.1961	0.4713	0.2415	0.4835	0.2998	0.4831	0.3038	0.4991	0.3073	0.4629	0.301	0.4782	0.212	0.4665
	Run 4	0.1825	0.4755	0.2672	0.4753	0.2893	0.4882	0.3038	0.4913	0.3338	0.484	0.2788	0.4782	0.2109	0.4677
	Run 5	0.1757	0.4753	0.2512	0.4833	0.2718	0.4866	0.3038	0.4829	0.3857	0.4809	0.3097	0.4783	0.2204	0.466
	Mean	0.1898	0.47246	0.25148	0.47772	0.29084	0.48828	0.3038	0.49012	0.34788	0.47686	0.28884	0.4748	0.2149	0.47234
GLUE	Run 1	0.3567	0.4706	0.519	0.5065	0.176	0.47	0.6482	0.5402	0.6323	0.531	0.5246	0.5294	0.3004	0.5254
	Run 2	0.5837	0.5287	0.3865	0.5376	0.6817	0.5346	0.5888	0.5407	0.652	0.5363	0.331	0.5205	0.127	0.4684
	Run 3	0.2926	0.522	0.458	0.5316	0.55	0.5229	0.6356	0.5389	0.6191	0.5324	0.5753	0.527	0.3188	0.5235
	Run 4	0.3948	0.5361	0.6323	0.5388	0.6333	0.5438	0.6493	0.5349	0.551	0.5255	0.4756	0.5225	0.114	0.4865
	Run 5	0.558	0.5295	0.5646	0.5354	0.5825	0.5295	0.6656	0.5387	0.589	0.5309	0.5278	0.5158	0.2852	0.5137
	Mean	0.43716	0.51738	0.51208	0.52998	0.5247	0.52016	0.6375	0.53868	0.60868	0.53122	0.48686	0.52304	0.22908	0.5035
Portal	Run 1	0.3241	0.4843	0.3756	0.4868	0.4278	0.4932	0.4211	0.4903	0.4181	0.4777	0.3886	0.4785	0.2452	0.4809
	Run 2	0.3544	0.4809	0.3938	0.4879	0.4244	0.4944	0.4218	0.4945	0.4052	0.4894	0.37	0.4793	0.2598	0.4748
	Run 3	0.3205	0.4829	0.3973	0.4866	0.4392	0.4889	0.4324	0.4857	0.4035	0.4816	0.4137	0.4769	0.2461	0.4837
	Run 4	0.3613	0.4908	0.3507	0.4933	0.4305	0.4877	0.4008	0.4898	0.4313	0.4863	0.3469	0.4781	0.2218	0.48
	Run 5	0.3374	0.4836	0.3911	0.4852	0.3918	0.4951	0.4269	0.4906	0.4217	0.4833	0.3572	0.4721	0.2292	0.4791
	Mean	0.33954	0.4845	0.3817	0.48796	0.42274	0.49186	0.4206	0.49018	0.41596	0.48366	0.37528	0.47698	0.24042	0.4797

## Sheet: Figure 6c
Figure 6c
		0% Corruption		5% Corruption		10% Corruption		20% Corruption
		Accuracy	F1-Acc	Accuracy	F1-Acc	Accuracy	F1-Acc	Accuracy	F1-Acc
scJoint	Run 1	0.8386	0.8517	0.8107	0.8185	0.8071	0.8132	0.7498	0.7507
	Run 2	0.808	0.82	0.8003	0.8166	0.7794	0.7964	0.7513	0.7592
	Run 3	0.7919	0.8031	0.7818	0.797	0.7724	0.7743	0.7356	0.7357
	Run 4	0.8412	0.8589	0.8323	0.851	0.8071	0.8251	0.7534	0.7498
	Run 5	0.8321	0.8457	0.7878	0.7968	0.7573	0.7618	0.7294	0.7315
	Mean	0.82236	0.83588	0.80258	0.81598	0.78466	0.79416	0.7439	0.74538
Seurat	Run 1	0.8162	0.8352	0.8153	0.8349	0.8165	0.8367	0.8165	0.8364
	Run 2	0.8162	0.8352	0.814	0.8342	0.8138	0.8336	0.809	0.8302
	Run 3	0.8162	0.8352	0.8145	0.8353	0.8172	0.8351	0.808	0.8243
	Run 4	0.8162	0.8352	0.8157	0.8354	0.8177	0.8345	0.8128	0.8295
	Run 5	0.8162	0.8352	0.8155	0.8337	0.8112	0.8316	0.8044	0.8268
	Mean	0.8162	0.8352	0.815	0.8347	0.81528	0.8343	0.81014	0.82944
scBridge	Run 1	0.8867	0.8955	0.8715	0.884	0.8689	0.8821	0.8687	0.8762
	Run 2	0.8747	0.878	0.8561	0.8686	0.8395	0.8553	0.7977	0.8214
	Run 3	0.8816	0.8918	0.8764	0.884	0.8451	0.8527	0.8251	0.8321
	Run 4	0.8812	0.8929	0.8821	0.8932	0.8742	0.8842	0.8578	0.8645
	Run 5	0.8838	0.8927	0.8766	0.8863	0.8643	0.8778	0.8234	0.846
	Mean	0.8816	0.89018	0.87254	0.88322	0.8584	0.87042	0.83454	0.84804
Conos	Run 1	0.7438	0.7373	0.7164	0.708	0.7137	0.7038	0.6777	0.681
	Run 2	0.744	0.7374	0.7445	0.7397	0.7173	0.715	0.7053	0.706
	Run 3	0.744	0.7374	0.732	0.7239	0.7166	0.7006	0.693	0.6752
	Run 4	0.744	0.7374	0.7231	0.7136	0.7171	0.7188	0.6798	0.7039
	Run 5	0.7438	0.7373	0.7385	0.7304	0.7265	0.7183	0.6719	0.6482
	Mean	0.74392	0.73736	0.7309	0.72312	0.71824	0.7113	0.68554	0.68286
GLUE	Run 1	0.8252	0.835	0.83	0.8431	0.8185	0.8301	0.8216	0.8339
	Run 2	0.824	0.8393	0.8207	0.8369	0.8228	0.8434	0.8202	0.8321
	Run 3	0.8238	0.8336	0.8216	0.8325	0.8216	0.8396	0.8272	0.8426
	Run 4	0.8211	0.8385	0.8281	0.8433	0.8298	0.8494	0.8197	0.8336
	Run 5	0.8252	0.8381	0.8245	0.8373	0.8296	0.8459	0.8247	0.8358
	Mean	0.82386	0.8369	0.82498	0.83862	0.82446	0.84168	0.82268	0.8356

## Sheet: Sup Figure 3c
Sup Figure 3c
	Accuracy	F1 Score	Silhouette (Type)	1 - Silhouette (Omic)	Silhouette (F1)
scBridge	0.80914	0.40978	0.5104	0.00032	0.60154
scJoint	0.80438	0.36684	0.27004	0.00198	0.55884
Seurat	0.6616	0.2135	0.0019	0.0115	0.4976
Portal	0.60366	0.2532	-0.03938	0.01894	0.48536
Harmony	0.77286	0.38636	-0.0021	0.01334	0.49606
GLUE	0.4761	0.11278	-0.00676	0.00704	0.49616
Conos	0.38982	0.049	-0.06336	0.28392	0.40484

## Sheet: Sup Figure 4c
Sup Figure 4c
	Accuracy	F1 Score	Silhouette (Type)	1 - Silhouette (Omic)	Silhouette (F1)
scBridge	0.85178	0.7735	0.53784	0.001	0.60562
scJoint	0.83402	0.7322	0.36314	0.0272	0.56754
Seurat	0.7336	0.437	0.0684	0.0143	0.5127
Portal	0.72148	0.61612	0.14148	0.01804	0.52784
Harmony	0.7637	0.63098	0.12028	0.01736	0.52344
GLUE	0.84042	0.52424	0.24256	0.00162	0.55356
Conos	0.40518	0.36002	0.13074	0.0578	0.51384

## Sheet: Sup Figure 5c
Sup Figure 5c
		0% Downsample		25% Downsample		50% Downsample		75% Downsample
		Accuracy	F1-Acc	Accuracy	F1-Acc	Accuracy	F1-Acc	Accuracy	F1-Acc
scJoint	Run 1	0.8872	0.6922	0.9166	0.7124	0.8667	0.6576	0.8755	0.6029
	Run 2	0.8845	0.5217	0.895	0.7479	0.8394	0.7417	0.8188	0.6737
	Run 3	0.842	0.7024	0.8749	0.5351	0.8838	0.6248	0.8456	0.5804
	Run 4	0.8672	0.6934	0.8848	0.7428	0.8547	0.6903	0.8666	0.743
	Run 5	0.9148	0.6201	0.8696	0.5811	0.8889	0.736	0.8916	0.6179
	Mean	0.87914	0.64596	0.88818	0.66386	0.8667	0.69008	0.85962	0.64358
Seurat	Run 1	0.6374	0.4464	0.643	0.4018	0.6568	0.4511	0.6209	0.3703
	Run 2	0.6374	0.4464	0.6257	0.4385	0.6407	0.4263	0.6541	0.455
	Run 3	0.6374	0.4464	0.6663	0.4177	0.6189	0.2448	0.6296	0.4404
	Run 4	0.6374	0.4464	0.6478	0.374	0.6129	0.3944	0.6525	0.4453
	Run 5	0.6374	0.4464	0.6533	0.3741	0.6207	0.4073	0.6463	0.3907
	Mean	0.6374	0.4464	0.64722	0.40122	0.63	0.38478	0.64068	0.42034
scBridge	Run 1	0.9404	0.8966	0.913	0.861	0.9208	0.8324	0.9139	0.9044
	Run 2	0.9103	0.9115	0.9284	0.7733	0.9166	0.8773	0.9157	0.8925
	Run 3	0.9644	0.9078	0.9218	0.838	0.9299	0.8794	0.9162	0.9
	Run 4	0.9624	0.8037	0.9445	0.8635	0.9437	0.8858	0.9186	0.8828
	Run 5	0.9151	0.8676	0.9201	0.829	0.9005	0.8483	0.9203	0.8898
	Mean	0.93852	0.87744	0.92556	0.83296	0.9223	0.86464	0.91694	0.8939
Conos	Run 1	0.762	0.4109	0.7394	0.2869	0.7826	0.2878	0.7754	0.2572
	Run 2	0.7621	0.4109	0.7725	0.2804	0.7859	0.2839	0.7993	0.2595
	Run 3	0.762	0.4109	0.7191	0.266	0.7946	0.2812	0.8038	0.2599
	Run 4	0.7621	0.411	0.7545	0.2849	0.7881	0.2912	0.8099	0.276
	Run 5	0.7622	0.4099	0.7377	0.2749	0.7872	0.2738	0.7976	0.2419
	Mean	0.76208	0.41072	0.74464	0.27862	0.78768	0.28358	0.7972	0.2589
GLUE	Run 1	0.6493	0.324	0.6252	0.312	0.5998	0.215	0.5875	0.2882
	Run 2	0.6083	0.3183	0.5879	0.231	0.6677	0.3162	0.6432	0.4234
	Run 3	0.6446	0.3363	0.6562	0.2379	0.6387	0.1461	0.5943	0.2478
	Run 4	0.6207	0.2919	0.6514	0.2355	0.6342	0.3249	0.6053	0.1635
	Run 5	0.6158	0.33	0.6863	0.2288	0.6336	0.2394	0.5822	0.1412
	Mean	0.62774	0.3201	0.6414	0.24904	0.6348	0.24832	0.6025	0.25282

[truncated: 4 more sheets: Sup Figure 5d, Sup Figure 7b, Sup Figure 9d, Sup Figure10]
